# Supplementary material for: Identification and Stability Assessment of Reference Genes in Helicoverpa armigera Under Plant Secondary Substance and Insecticide Stresses
Source: Biology (Basel). 2026 Jan 17;15(2):175. doi: 10.3390/biology15020175 (PMC12837964; doi:10.3390/biology15020175)
Supplement: Supplementary file 1 [file biology-15-00175-s001.zip]

Archive with 1 entries (1 files):
- biology-4088498-supplementary.pdf
